# Supplementary material for: Global burden of potentially life-threatening maternal conditions: a systematic review and meta-analysis
Source: BMC Pregnancy Childbirth. 2024 Jan 2;24:11. doi: 10.1186/s12884-023-06199-9 (PMC10759711; doi:10.1186/s12884-023-06199-9)
Supplement: Supplementary file 3 — Additional file 3. [file 12884_2023_6199_MOESM3_ESM.xlsx]

## Sheet: Sheet1
S3 File: Characterstics of the studies included in the systematic review
Number	Author, year of publication	Country/ City/ State	Study extent	Diagnosis(ICD9/10, WHO, CDC)	Study Setting	Study Design	Sampling method	Data collection methods	Data Analysis methods	Total sample size	Total Number of PLTC/SMM	PLTC Prevalence(95%CI)
C1	Chb et al. 2015	South Africa	2+ sites	WHO	Nine delivery facilities in central, south-western and eastern Tshwane, Gauteng Province, South Africa	Descriptive population-based study	Non-random sampling	Secondary data review	Descriptive	26 614	1120	0.0421
C3	Santana et al. 2018	29 WHO Multicenter countries	Network	WHO	359 institutions (HF)	cross -sectional	Randomly stratified multistage cluster sampling strategy	Secondary data	Poisson regression	287077	19245	0.062
C5	Moreira et al. 2017	Brazil	National	WHO	Polio vaccination campaign in the FD	cross-sectional	Multi-stae Cluster	face to face interview	Logistic regression	36724	2060	0.056
C7	Aleman et al. 2022	Five countries from Latin America	Network	WHO	seven health facility Network sentinel sites from five Latin America countries	Sentinal servuy	All in time range	interview and record erview	descriptive and multivariate	33901	2706	0.08
C9	Owolabi et al. 2020	Kenya	National	WHO	Health facility	cross-sectional	All in time range	face-to-face interviews and extract data from medical records	descrptive	36162	1972	0.0545
C10	Woldeyes et al. 2018	Ethiopia	Single	WHO	Jumma University teaching Hospital, Ethiopia	cross-sectional	All in time range	Reviewing document and face-to-face inter view	descriptive and regression analysis	2737	364	0.133
C11	Tenaw et al. 2021	Ethiopia	2+ sites	WHO	two major private hospitals in Harar and Dire Dawa, eastern Ethiop ia	cross-sectional	All in time range	Reviewing document or card	descriptive and regression analysis	1214	213	0.1755
C12	Herklots et al. 2017	Zanzibar, Tanzania	Single	WHO	Mnazi Mmoja Hospital, a tertiary care facility, in Zanzibar, Tanzania	cross-sectional	All in time range	Reviewing record	Descriptive	5551	569	0.103
C13	Hitti et al. 2018	United States	Single	CDC/ICD-9	University of Washington Medical Center	cross-sectional	all delivered in the time interval	chart review	descriptive and regression analysis	7025	284	0.04
C15	Rajbanshi et al. 2021	Nepal	Single	WHO	Koshi Hospital, Nepal	cross-sectional	Consecutive sampling to recruit eligible participants records	Hospital records review and face-to-face interviews	descriptive and regression	346	23	0.066
C16	Santana Det al. 2017	Brazil	Network	WHO	27 Brazilian obstetric units	prospective cross- sectional	Consecutive sampling for one year	chart review	descriptive and regression	82 388	8253	0.1001
C17	Norhayati et al. 2016	Malaysia	2+ sites	WHO	R aja Pere mpuan Z ainab II Hospita l and Univer siti Sains Malaysia Hos -pital, Kel antan	Cross-sectional	Consecutive sampling for one year	record review	Descriptive statisticsn	21579	395	0.0183
C18	Reid et al. 2018	Maryland	National	CDC/ICD-9	community based	cross-sectional	consecutive all in the time 5 years time	Record review and interview	descriptive and regression	364113	7171	0.0197
C19	Norhayati et al. 2016	Malaysia	2+ sites	WHO	Raja Perempuan Zainab II Hospital and Universiti Sains Malaysia Hospita	cross-sectional comperative	conscutive for case and random sampling for controls	hospital and home based medical recored revew	descriptive and regression	23422	395	0.0169
C20	Dzakpasu et al. 2020	Canada	National	CDC-	Canadian Perinatal Surveillance site	Cross-sectional	all delivery women	abstracted from medical charts	descriptive	1418545	22 799	0.0161
C22	Tunçalp et al. 2014	Gahna	Single	WHO	All women delivering at a tertiary hospital in Accra, Ghana	cross-sectional	All delivery in the hospital with in the interval	reviewing registration	descriptive and meta-regresssion	3438	516	0.15
C24	Pacagnella et al. 2014	Brazil	2+ sites	WHO	27 referral obstetric facilities in all Brazilian	cross-sectional	All admitted during 1year time interval	record review	descriptive and regresion	82144	9555	0.116
C25	Oliveira et al. 2014	Brazil	Network	WHO	Health facility-ICU	cross-sectional	All admitted during 1year time interval	record review	descriptive and regresion	82144	8645	0.1052
C26	Ghazivakili et al. 2016	Iran	2+ sites	WHO	public and private hospitals in Alborz, Iran	cross-sectional	consecutive	extracted from patient medical records		38715	419	0.0108
C28	Serruya et al. 2017	Latin American and Caribbean countries	2+ sites	WHO	from twelve Latin American and Caribbean countries	Cross-sectional	the countries selected purposively	recored review	Descriptive and regression	712081	110038	0.155
C29	Teka et al. 2022	Ethiopia	single	WHO	Ayder comprehensive specialized hospital	Cross-sectional	purposive sampling method	Medical record review every day	descriptive	5116	691	0.135
C30	Roopa et al. 2013	India	single	WHO	Referral hospital,Udupi , Karnataka	Cross-sectional	Cross-sectional	medical record review	descriptive	7390	755	0.102
C31	Tunçalp et al.2013	Gahna	single	WHO	Korle-Bu Teaching Hospital (KBTH), University of Ghana	Prospective cross-sectional	consecutive	chart reviews, which were supplemented by information from the healthcare providers	descriptive	3438	516	0.1501
C32	Maity et al. 2022	West Bengal, India	single	WHO	Purba Medinipur District Hospital, West Bengal	A descriptive observational	conscutive	extracted from recored and interview	descriptive	39310	1768	0.045
C33	Balachandran et al. 2022	Puducherry, India.	single	WHO	Hospital of Jawaharlal Institute of Postgraduate Medical Education and Research, Puducherry, India	observational descriptive	consecutive	extracted from chart and pt interview	descriptive	37 590	1833	0.0488
C34	Ba, Anna et al. 2021	Kentucky, USA	2+ sites	CDC/ICD-10	all hospital throughout the state of Kentucky		all data with in the year	from databse	descriptive and regression	48608	727	0.015
C35	Tan et al. 2015	China	PLTC/SMM	WHO	eight hospitals in Sichuan province, China	Prospective - cross-sectional	Randomly	recored review	descrpitive and regression	33 993	1498	0.0434
C37	Jabir et al. 2013	Iraq	2+ sites	WHO	in six public hospitals in Baghdad	cross-sectional	consecutive	recorde review	descriptive	25472	212	0.0083
C38	Tallapureddy et al. 2017	India	Single	WHO	tertiary care hospital	cross-sectional	consicutive	interview and record erview	descriptive	3900	184	0.0472
C39	Francisco et al. 2018	Brazil.	Single	WHO	teaching hospital of the University of Campinas	cross-sectional	conscutive	Medical charts were selected and reviewed	descriptive	8077	214	0.027
C40	Murki et al. 2017	India	Single	WHO	Kamnineni hospital, Hyderabad	cross-sectional	conscutive	Data was collected from computerized database, register and from case files	descriptive	1127	125	0.1109
C42	Menezes et al. 2015	Brazil	2+ sites	WHO	refral hospital	cross-sectional	Simple random	interview and record erview	descriptive	20435	1196	0.0585
Co1	Alvaro et al. 2014	Brazil	Single site	WHO	mater-nity wa rd of the D om Malan H ospital,	Prospecive cohor	census	medical recored review	multiple loistic regression	2291	400	17.5
Co16	Crom et al. 2016	Itali	single	WHO	A tertiary university hospital Del Ponte Hospital, Italy	cohort study	consecutive	Extracted from medical records	multivariable analysis	23453	1484	0.063
Co21	Nam et al. 2019	South Korea	national	CDC/ICD 9-10	National based record	population-based cohort study	stratified random sampling method,	registration review	regression	90 072	2085	0.0231
Co22	Magar et al. 2020	India	Single	WHO	tertiary care center	retrospective cohort	cunscutive	Registration/chart review	descriptive and regression	4351	301	0.0691
Co23	Beyene et al. 2022	Ethiopia	2+sites	WHO	Three hospitals of south Ethiopia	Prospective cohort	conscutive	medical record review	descriptive	3006	315	0.104
Co24	Tura Aet al. 2018	Ethiopia	2+ sites	WHO	HiwotFanaSpecializedUni-versity Hospital and Jugel Hospital	Prospective cohort	All deliveries	medical record review	descriptive	7929	1054	0.133
Co25	Nam et al. 2022	South Korean	national	CDC/ICD 9-10	Health insurance data base	cohort	Unclear	data base review	descriptive and poison regression	280612	6333	0.023
Cas2	Paes et al. 2014	Sergipe, Northeast Brazil		WHO	Health facility	ceoss-sectional/case control	Random sampling for control	interview	descriptive and regression	16243	1102	0.073
Cas3	Madeiro et al. 2015	Piaui, Brazil	Single	WHO	Dona Evangelina Rosa Maternity in Teresina, in the Northeast of Brazil	A transversal and prospective study was	Random sampling for control	Record and pt interview	descriptive and regression	5841	343	0.0587
Cas4	Raineau et al.2022	France	2+ sites	WHO	in the 119 maternity units of 6 French regions	Nested case-control	random sampling	record a review	descriptive and regression	182309	2540	0.014
Cas5	Chhabra et al. 2019	Delhi, India	Single	WHO	tertiary-level, teaching hospital in Delhi	case-control	Random sampling for control	Interview and record review	descriptive and regression	38 111	695	0.018
Cas6	Fauconnier et al. 2020	France, Belgium, Switzerland	Network	WHO	ob-gyn emergency department) a sentinel network	mixed (case-control)	Randomly	interview and record erview	descriptive	3825	130	0.034
